# Supplementary material for: Rhizosphere Effect Enhances Belowground Competition of Coastal Invasive Spartina alterniflora With Mangroves
Source: Ecol Evol. 2025 Nov 30;15(12):e72565. doi: 10.1002/ece3.72565 (PMC12665386; doi:10.1002/ece3.72565)
Supplement: Supplementary file 2 — Table S1: Sampling sites and sample information. Table S2: Results of two‐way Permutational Multivariate Analysis of Variance (two‐way Adonis) in this work. Table S3: Microbial biomarkers recognized in rhizosphere and bulk soils of S. alterniflora in different groups. Table S4: Key characteristics of microbial interkingdom co‐occurrence networks of different groups. Table S5: Significantly changed functional genes related to C, N, P, and S metabolisms identified by systems theoretic accident model and process (STAMP). [file ECE3-15-e72565-s002.xlsx]

## Sheet: Title Page
Title: Rhizosphere effect enhances belowground competition of coastal invasive Spartina alterniflora with mangroves
Authors: Dandan Long1, Wentao Zhao1, Xishuai Li1, Qing Sun1, Jiqiu Li1,2, Xiaofeng Lin1,2,*
1 Key Laboratory of Ministry of Education for Coastal and Wetland Ecosystems, Fujian Province Key Laboratory for Coastal Ecology and Environmental Studies, College of the Environment and Ecology, Xiamen University, Xiamen 361102, China;
2 State Key Laboratory of Marine Environmental Science, National Observation and Research Station for the Taiwan Strait Marine Ecosystem, Xiamen University, Zhangzhou, China, Xiamen University, Xiamen 361102, China.
* Corresponding author:
Xiaofeng Lin, linxf@xmu.edu.cn

## Sheet: Table S1
Table S1. Sampling sites and sample information. Site A: marsh center of Spartina alterniflora; Site B: marsh border of S. alterniflora neighboring Kandelia obovata; Site C: marsh border of S. alterniflora neighboring Aegiceras corniculatum. (R): rhizosphere soil; (B): bulk soil.
Soil temperature, salinity and moisture of different sampling sites.
	Site A-January	Site B-January	Site C-January	Site A-July	Site B-July	Site C-July
Temperature (℃)	15.907±0.095	15.951±0.101	16.122±0.085	31.887±1.132	31.420±1.273	32.213±0.239
Salinity (‰)	4.333±0.577	6.000±0	5.667±0.577	2.333±0.577	3.333±0.577	2.333±0.577
Moisture	0.473±0.005	0.490±0.017	0.500±0.003	0.464±0.022	0.507±0.004	0.469±0.016
Sample information
Sample_ID	Sampling site	Soil type	Month	Period	Year	Plant
Site A-01R-1	Site A	Rhizosphere soil	January	Senescent	2022	S. alterniflora
Site A-01R-2	Site A	Rhizosphere soil	January	Senescent	2022	S. alterniflora
Site A-01R-3	Site A	Rhizosphere soil	January	Senescent	2022	S. alterniflora
Site A-01B-1	Site A	Bulk soil	January	Senescent	2022	S. alterniflora
Site A-01B-2	Site A	Bulk soil	January	Senescent	2022	S. alterniflora
Site A-01B-3	Site A	Bulk soil	January	Senescent	2022	S. alterniflora
Site A-07R-1	Site A	Rhizosphere soil	July	Growth	2022	S. alterniflora
Site A-07R-2	Site A	Rhizosphere soil	July	Growth	2022	S. alterniflora
Site A-07R-3	Site A	Rhizosphere soil	July	Growth	2022	S. alterniflora
Site A-07B-1	Site A	Bulk soil	July	Growth	2022	S. alterniflora
Site A-07B-2	Site A	Bulk soil	July	Growth	2022	S. alterniflora
Site A-07B-3	Site A	Bulk soil	July	Growth	2022	S. alterniflora
Site B-01R-1	Site B	Rhizosphere soil	January	Senescent	2022	S. alterniflora
Site B-01R-2	Site B	Rhizosphere soil	January	Senescent	2022	S. alterniflora
Site B-01R-3	Site B	Rhizosphere soil	January	Senescent	2022	S. alterniflora
Site B-01B-1	Site B	Bulk soil	January	Senescent	2022	S. alterniflora
Site B-01B-2	Site B	Bulk soil	January	Senescent	2022	S. alterniflora
Site B-01B-3	Site B	Bulk soil	January	Senescent	2022	S. alterniflora
Site B-07R-1	Site B	Rhizosphere soil	July	Growth	2022	S. alterniflora
Site B-07R-2	Site B	Rhizosphere soil	July	Growth	2022	S. alterniflora
Site B-07R-3	Site B	Rhizosphere soil	July	Growth	2022	S. alterniflora
Site B-07B-1	Site B	Bulk soil	July	Growth	2022	S. alterniflora
Site B-07B-2	Site B	Bulk soil	July	Growth	2022	S. alterniflora
Site B-07B-3	Site B	Bulk soil	July	Growth	2022	S. alterniflora
Site C-01R-1	Site C	Rhizosphere soil	January	Senescent	2022	S. alterniflora
Site C-01R-2	Site C	Rhizosphere soil	January	Senescent	2022	S. alterniflora
Site C-01R-3	Site C	Rhizosphere soil	January	Senescent	2022	S. alterniflora
Site C-01B-1	Site C	Bulk soil	January	Senescent	2022	S. alterniflora
Site C-01B-2	Site C	Bulk soil	January	Senescent	2022	S. alterniflora
Site C-01B-3	Site C	Bulk soil	January	Senescent	2022	S. alterniflora
Site C-07R-1	Site C	Rhizosphere soil	July	Growth	2022	S. alterniflora
Site C-07R-2	Site C	Rhizosphere soil	July	Growth	2022	S. alterniflora
Site C-07R-3	Site C	Rhizosphere soil	July	Growth	2022	S. alterniflora
Site C-07B-1	Site C	Bulk soil	July	Growth	2022	S. alterniflora
Site C-07B-2	Site C	Bulk soil	July	Growth	2022	S. alterniflora
Site C-07B-3	Site C	Bulk soil	July	Growth	2022	S. alterniflora

## Sheet: Table S2
Table S2. Results of two-way Permutational Multivariate Analysis of Variance (two-way Adonis) in this work. Site A: marsh center of S. alterniflora; Site B: marsh border of S. alterniflora neighboring K. obovata; Site C: marsh border of S. alterniflora neighboring A. corniculatum. (R): rhizosphere soil; (B): bulk soil.
Two_way PERMANOVA of rhizosphere low molecular-weight organic acid
	Df	Sum of squares	R2	F	P
Season	1	25.7799	0.268075	8.06391	0.001
Plant Interaction	2	17.5915	0.182927	2.75129	0.008
Season:Plant Interaction	2	14.4318	0.150071	2.25713	0.032
Residual	12	38.3634	0.398926
Total	17	96.1665	1
Two_way PERMANOVA of fungi in July (Growth period)
	Df	Sum of squares	R2	F	P
Plant Interaction	2	1.1415	0.240134	2.22919	0.002
Root effect	1	0.257065	0.0540781	1.00403	0.448
Plant Interaction:Root effect	2	0.282616	0.0594531	0.55191	0.996
Residual	12	3.07241	0.646335
Total	17	4.75359	1
Two_way PERMANOVA of fungi in January (Senescent period)
	Df	Sum of squares	R2	F	P
Plant Interaction	2	1.2604	0.206024	2.05109	0.002
Root effect	1	0.534318	0.0873396	1.73903	0.039
Plant Interaction:Root effect	2	0.635984	0.103958	1.03496	0.381
Residual	12	3.68701	0.602678
Total	17	6.11771	1
Two_way PERMANOVA of bacteria in July (Growth period)
	Df	Sum of squares	R2	F	P
Plant Interaction	2	1.69772	0.402674	5.04511	0.001
Root effect	1	0.229754	0.0544941	1.36552	0.161
Plant Interaction:Root effect	2	0.269595	0.0639439	0.801154	0.724
Residual	12	2.01905	0.478888
Total	17	4.21612	1
Two_way PERMANOVA of bacteria in January (Senescent period)
	Df	Sum of squares	R2	F	P
Plant Interaction	2	1.47263	0.29948	3.80311	0.001
Root effect	1	0.76691	0.155962	3.96113	0.001
Plant Interaction:Root effect	2	0.35444	0.0720803	0.91535	0.546
Residual	12	2.32331	0.472477
Total	17	4.91729	1
Two_way PERMANOVA of microbial functional genes (KEGG level4) in July (Growth period)
	Df	Sum of squares	R2	F	P
Plant Interaction	2	0.00550463	0.52006	8.29596	0.001
Root effect	1	0.00031394	0.02966	0.94627	0.412
Plant Interaction:Root effect	2	0.000784851	0.0741502	1.18284	0.311
Residual	12	0.00398119	0.37613
Total	17	0.0105846	1
Two_way PERMANOVA of functional genes involved in C metabolism in July (Growth period)
	Df	Sum of squares	R2	F	P
Plant Interaction	2	0.022173	0.590189	10.7694	0.001
Root effect	1	0.000824038	0.0219338	0.800471	0.471
Plant Interaction:Root effect	2	0.00221898	0.0590636	1.07776	0.349
Residual	12	0.0123533	0.328814
Total	17	0.0375693	1
Two_way PERMANOVA of functional genes involved in N metabolism in July (Growth period)
	Df	Sum of squares	R2	F	P
Plant Interaction	2	0.0362932	0.592186	10.7665	0.001
Root effect	1	0.00132821	0.021672	0.788033	0.499
Plant Interaction:Root effect	2	0.00343972	0.0561249	1.0204	0.413
Residual	12	0.0202257	0.330017
Total	17	0.0612869	1
Two_way PERMANOVA of functional genes involved in P metabolism in July (Growth period)
	Df	Sum of squares	R2	F	P
Plant Interaction	2	0.0161483	0.586979	9.97651	0.001
Root effect	1	0.00062964	0.0228869	0.777988	0.461
Plant Interaction:Root effect	2	0.00102114	0.0371175	0.630863	0.632
Residual	12	0.00971181	0.353017
Total	17	0.0275109	1
Two_way PERMANOVA of functional genes involved in S metabolism in July (Growth period)
	Df	Sum of squares	R2	F	P
Plant Interaction	2	0.0372976	0.554026	10.2523	0.001
Root effect	1	0.0030586	0.045433	1.68148	0.164
Plant Interaction:Root effect	2	0.00513703	0.0763064	1.41206	0.213
Residual	12	0.0218279	0.324235
Total	17	0.0673211	1

## Sheet: Table S3
Table S3. Microbial biomarkers recognized in rhizosphere and bulk soils of S. alterniflora in different groups. Site A: marsh center of S. alterniflora; Site B: marsh border of S. alterniflora neighboring K. obovata; Site C: marsh border of S. alterniflora neighboring A. corniculatum. (R): rhizosphere soil; (B): bulk soil.
Bacterial biomarkers in bulk soil detected in January (Senescent period)
Taxa	Group	LDA	P
k__Bacteria|p__Proteobacteria	Site A (B)	4.96109	0.0389902
k__Bacteria|p__Nitrospirota|c__Thermodesulfovibrionia	Site B (B)	4.42519	0.0273237
k__Bacteria|p__Nitrospirota	Site B (B)	4.39663	0.0389902
k__Bacteria|p__Proteobacteria|c__Gammaproteobacteria|o__Steroidobacterales	Site A (B)	4.24513	0.0389902
k__Bacteria|p__Proteobacteria|c__Gammaproteobacteria|o__Steroidobacterales|f__Woeseiaceae	Site A (B)	4.21697	0.0273237
k__Bacteria|p__Proteobacteria|c__Gammaproteobacteria|o__Steroidobacterales|f__Woeseiaceae|g__Woeseia	Site A (B)	4.20374	0.0273237
k__Bacteria|p__Proteobacteria|c__Gammaproteobacteria|o__Ectothiorhodospirales|f__Thioalkalispiraceae|g__Thioalkalispira_Sulfurivermis	Site B (B)	4.02551	0.0438908
k__Bacteria|p__Proteobacteria|c__Gammaproteobacteria|o__unidentified_Gammaproteobacteria	Site A (B)	3.96132	0.0389902
k__Bacteria|p__Proteobacteria|c__Gammaproteobacteria|o__unidentified_Gammaproteobacteria|f__unidentified_Gammaproteobacteria	Site A (B)	3.96132	0.0389902
k__Bacteria|p__Gemmatimonadota|c__BD2_11_terrestrial_group	Site A (B)	3.9226	0.0389902
k__Bacteria|p__Desulfobacterota|c__Desulfobulbia	Site A (B)	3.85296	0.0389902
k__Bacteria|p__Desulfobacterota|c__Desulfobulbia|o__Desulfobulbales	Site A (B)	3.85296	0.0389902
k__Bacteria|p__Desulfobacterota|c__Desulfobulbia|o__Desulfobulbales|f__Desulfobulbaceae	Site A (B)	3.79894	0.0389902
k__Bacteria|p__MBNT15|c__unidentified_MBNT15	Site C (B)	3.78254	0.0389902
k__Bacteria|p__MBNT15|c__unidentified_MBNT15|o__unidentified_MBNT15	Site C (B)	3.78254	0.0389902
k__Bacteria|p__MBNT15|c__unidentified_MBNT15|o__unidentified_MBNT15|f__unidentified_MBNT15	Site C (B)	3.78254	0.0389902
k__Bacteria|p__MBNT15|c__unidentified_MBNT15|o__unidentified_MBNT15|f__unidentified_MBNT15|g__unidentified_MBNT15	Site C (B)	3.78254	0.0389902
k__Bacteria|p__Desulfobacterota|c__Desulfuromonadia|o__Geobacterales|f__Geobacteraceae	Site B (B)	3.71314	0.0320719
k__Bacteria|p__Desulfobacterota|c__Desulfuromonadia|o__Geobacterales	Site B (B)	3.70855	0.0438908
k__Bacteria|p__Proteobacteria|c__Alphaproteobacteria|o__Rhizobiales	Site C (B)	3.52036	0.0379415
k__Bacteria|p__Proteobacteria|c__Gammaproteobacteria|o__PLTA13	Site A (B)	3.42716	0.0496478
k__Bacteria|p__Proteobacteria|c__Alphaproteobacteria|o__Rhodobacterales	Site A (B)	3.3854	0.0389902
k__Bacteria|p__Proteobacteria|c__Alphaproteobacteria|o__Rhodobacterales|f__Rhodobacteraceae	Site A (B)	3.3854	0.0389902
k__Bacteria|p__Proteobacteria|c__Gammaproteobacteria|o__Burkholderiales|f__Sutterellaceae	Site A (B)	3.35219	0.0496478
k__Bacteria|p__Gemmatimonadota|c__PAUC43f_marine_benthic_group	Site A (B)	3.35008	0.0438908
k__Bacteria|p__Bacteroidota|c__Bacteroidia|o__Cytophagales	Site C (B)	3.32345	0.0273237
k__Bacteria|p__Bacteroidota|c__Bacteroidia|o__Cytophagales|f__Cyclobacteriaceae	Site C (B)	3.31126	0.0273237
k__Bacteria|p__Proteobacteria|c__Gammaproteobacteria|o__Burkholderiales|f__Nitrosomonadaceae|g__oc32	Site A (B)	3.25786	0.0265095
k__Bacteria|p__Nitrospinota|c__Nitrospinia	Site A (B)	3.24506	0.0459381
k__Bacteria|p__Nitrospinota|c__Nitrospinia|o__Nitrospinales	Site A (B)	3.24506	0.0459381
Bacterial biomarkers in rhizosphere soil detected in January (Senescent period)
Taxa	Group	LDA	P
k__Bacteria|p__Bacteroidota	Site B (R)	3.86408	0.0389902
k__Bacteria|p__Proteobacteria|c__Gammaproteobacteria|o__Ectothiorhodospirales	Site B (R)	3.84612	0.0273237
k__Bacteria|p__Proteobacteria|c__Gammaproteobacteria|o__Ectothiorhodospirales|f__Thioalkalispiraceae	Site B (R)	3.81382	0.0379415
k__Bacteria|p__Proteobacteria|c__Gammaproteobacteria|o__Ectothiorhodospirales|f__Thioalkalispiraceae|g__Thioalkalispira_Sulfurivermis	Site B (R)	3.79287	0.0379415
k__Bacteria|p__Nitrospinota	Site A (R)	3.23166	0.0389902
k__Bacteria|p__Nitrospinota|c__Nitrospinia	Site A (R)	3.23023	0.0339856
k__Bacteria|p__Nitrospinota|c__Nitrospinia|o__Nitrospinales	Site A (R)	3.23023	0.0339856
k__Bacteria|p__Nitrospinota|c__Nitrospinia|o__Nitrospinales|f__Nitrospinaceae	Site A (R)	3.23023	0.0339856
k__Bacteria|p__Nitrospinota|c__Nitrospinia|o__Nitrospinales|f__Nitrospinaceae|g__Nitrospina	Site A (R)	3.22647	0.0339856
k__Bacteria|p__Proteobacteria|c__Alphaproteobacteria|o__Rhizobiales	Site C (R)	3.20186	0.0389902
k__Bacteria|p__Proteobacteria|c__Alphaproteobacteria|o__Rhodobacterales|f__Rhodobacteraceae|g__Limibaculum	Site A (R)	2.99087	0.0339856
k__Bacteria|p__Chloroflexi|c__Dehalococcoidia|o__Dehalococcoidales	Site B (R)	2.95699	0.0389902
k__Bacteria|p__Nitrospirota|c__Thermodesulfovibrionia|o__Thermodesulfovibrionales	Site B (R)	2.89044	0.0273237
k__Bacteria|p__Nitrospirota|c__Thermodesulfovibrionia|o__Thermodesulfovibrionales|f__Thermodesulfovibrionaceae	Site B (R)	2.89044	0.0273237
k__Bacteria|p__Nitrospirota|c__Thermodesulfovibrionia|o__Thermodesulfovibrionales|f__Thermodesulfovibrionaceae|g__Thermodesulfovibrio	Site B (R)	2.89044	0.0273237
k__Bacteria|p__Desulfobacterota|c__Syntrophia	Site B (R)	2.83943	0.0320719
k__Bacteria|p__Desulfobacterota|c__Syntrophia|o__Syntrophales	Site B (R)	2.83943	0.0320719
k__Bacteria|p__Bacteroidota|c__Bacteroidia|o__Bacteroidales|f__Prolixibacteraceae|g__Prolixibacter	Site B (R)	2.81905	0.049643
k__Bacteria|p__Chloroflexi|c__KD4_96	Site C (R)	2.81142	0.0469429
k__Bacteria|p__Campylobacterota|c__Campylobacteria|o__Campylobacterales|f__Arcobacteraceae|g__Malaciobacter	Site B (R)	2.55485	0.0347353
k__Bacteria|p__Proteobacteria|c__Gammaproteobacteria|o__SS1_B_09_64	Site A (R)	2.49017	0.0339856
k__Bacteria|p__Proteobacteria|c__Alphaproteobacteria|o__Rhizobiales|f__Methyloligellaceae	Site C (R)	2.46324	0.0348633
k__Bacteria|p__Actinobacteriota|c__Acidimicrobiia|o__IMCC26256	Site C (R)	2.37272	0.0233649
k__Bacteria|p__Proteobacteria|c__Alphaproteobacteria|o__Rhizobiales|f__Methyloligellaceae|g__Methyloceanibacter	Site C (R)	2.3558	0.0459381
k__Bacteria|p__Fusobacteriota|c__Fusobacteriia|o__Fusobacteriales|f__Fusobacteriaceae|g__Propionigenium	Site A (R)	2.33724	0.0457678
k__Bacteria|p__Proteobacteria|c__Alphaproteobacteria|o__Kiloniellales|f__Kiloniellaceae|g__Tistlia	Site A (R)	2.32175	0.0335761
k__Bacteria|p__Fibrobacterota|c__Chitinivibrionia	Site B (R)	2.30337	0.0435214
k__Bacteria|p__Proteobacteria|c__Gammaproteobacteria|o__Enterobacterales|f__Kangiellaceae	Site B (R)	2.24246	0.0221091
k__Bacteria|p__Proteobacteria|c__Gammaproteobacteria|o__Enterobacterales|f__Kangiellaceae|g__Aliikangiella	Site B (R)	2.24246	0.0221091
k__Bacteria|p__Proteobacteria|c__Gammaproteobacteria|o__Enterobacterales|f__Vibrionaceae|g__Enterovibrio	Site A (R)	2.22454	0.0347353
Bacterial biomarkers in bulk soil detected in July (Growth period)
Taxa	Group	LDA	P
k__Bacteria|p__Proteobacteria|c__Gammaproteobacteria|o__Steroidobacterales	Site A (B)	4.34704	0.0273237
k__Bacteria|p__Proteobacteria|c__Gammaproteobacteria|o__Steroidobacterales|f__Woeseiaceae	Site A (B)	4.32765	0.0273237
k__Bacteria|p__Proteobacteria|c__Gammaproteobacteria|o__Steroidobacterales|f__Woeseiaceae|g__Woeseia	Site A (B)	4.30896	0.0265095
k__Bacteria|p__Desulfobacterota|c__Desulfobulbia|o__Desulfobulbales|f__Desulfobulbaceae	Site A (B)	3.99395	0.0389902
k__Bacteria|p__Proteobacteria|c__Gammaproteobacteria|o__unidentified_Gammaproteobacteria	Site A (B)	3.87792	0.0273237
k__Bacteria|p__Proteobacteria|c__Gammaproteobacteria|o__unidentified_Gammaproteobacteria|f__unidentified_Gammaproteobacteria	Site A (B)	3.87792	0.0273237
k__Bacteria|p__Acidobacteriota|c__Thermoanaerobaculia	Site A (B)	3.85637	0.0265095
k__Bacteria|p__Acidobacteriota|c__Thermoanaerobaculia|o__Thermoanaerobaculales	Site A (B)	3.85637	0.0265095
k__Bacteria|p__Acidobacteriota|c__Thermoanaerobaculia|o__Thermoanaerobaculales|f__Thermoanaerobaculaceae	Site A (B)	3.85637	0.0265095
k__Bacteria|p__Proteobacteria|c__Alphaproteobacteria|o__Rhizobiales	Site C (B)	3.85535	0.0389902
k__Bacteria|p__Gemmatimonadota|c__BD2_11_terrestrial_group	Site A (B)	3.74529	0.0389902
k__Bacteria|p__Acidobacteriota|c__Thermoanaerobaculia|o__Thermoanaerobaculales|f__Thermoanaerobaculaceae|g__Subgroup_23	Site A (B)	3.64836	0.0389902
k__Bacteria|p__Chloroflexi|c__Anaerolineae|o__Ardenticatenales	Site B (B)	3.64202	0.0265095
k__Bacteria|p__Campylobacterota|c__Campylobacteria|o__Campylobacterales|f__Arcobacteraceae	Site B (B)	3.60869	0.0389902
k__Bacteria|p__Campylobacterota|c__Campylobacteria|o__Campylobacterales|f__Arcobacteraceae|g__Pseudarcobacter	Site B (B)	3.59057	0.0389902
k__Bacteria|p__Proteobacteria|c__Alphaproteobacteria|o__Rhizobiales|f__Hyphomicrobiaceae	Site A (B)	3.52101	0.0389902
k__Bacteria|p__Calditrichota	Site B (B)	3.51313	0.0389902
k__Bacteria|p__Calditrichota|c__Calditrichia	Site B (B)	3.51313	0.0389902
k__Bacteria|p__Calditrichota|c__Calditrichia|o__Calditrichales	Site B (B)	3.51313	0.0389902
k__Bacteria|p__Calditrichota|c__Calditrichia|o__Calditrichales|f__Calditrichaceae	Site B (B)	3.51313	0.0389902
k__Bacteria|p__Acidobacteriota|c__Subgroup_22	Site A (B)	3.49282	0.0389902
k__Bacteria|p__Acidobacteriota|c__Thermoanaerobaculia|o__Thermoanaerobaculales|f__Thermoanaerobaculaceae|g__Subgroup_10	Site A (B)	3.46294	0.0273237
k__Bacteria|p__Proteobacteria|c__Gammaproteobacteria|o__Burkholderiales|f__Sutterellaceae	Site A (B)	3.33646	0.0273237
k__Bacteria|p__Proteobacteria|c__Alphaproteobacteria|o__Rhizobiales|f__Hyphomicrobiaceae|g__Filomicrobium	Site A (B)	3.2674	0.0389902
k__Bacteria|p__Proteobacteria|c__Gammaproteobacteria|o__Enterobacterales|f__Vibrionaceae	Site C (B)	3.26163	0.0320719
k__Bacteria|p__Gemmatimonadota|c__PAUC43f_marine_benthic_group	Site A (B)	3.18564	0.0389902
k__Bacteria|p__Proteobacteria|c__Alphaproteobacteria|o__Rhizobiales|f__Rhizobiaceae	Site C (B)	3.18224	0.0273237
k__Bacteria|p__Proteobacteria|c__Gammaproteobacteria|o__Burkholderiales|f__Nitrosomonadaceae|g__oc32	Site A (B)	3.10357	0.0459381
k__Bacteria|p__Proteobacteria|c__Gammaproteobacteria|o__Steroidobacterales|f__Woeseiaceae|g__JTB255_marine_benthic_group	Site A (B)	3.00324	0.0273237
k__Bacteria|p__Chloroflexi|c__Dehalococcoidia|o__Dehalococcoidales	Site B (B)	2.94574	0.0389902
Bacterial biomarkers in rhizosphere soil detected in July (Growth period)
Taxa	Group	LDA	P
k__Bacteria|p__Chloroflexi|c__Dehalococcoidia	Site B (R)	4.08748	0.0273237
k__Bacteria|p__Desulfobacterota|c__Syntrophobacteria	Site A (R)	3.9868	0.0389902
k__Bacteria|p__Desulfobacterota|c__Syntrophobacteria|o__Syntrophobacterales	Site A (R)	3.9868	0.0389902
k__Bacteria|p__Acidobacteriota|c__Subgroup_18	Site B (R)	3.77336	0.0273237
k__Bacteria|p__Gemmatimonadota|c__BD2_11_terrestrial_group	Site A (R)	3.73343	0.0389902
k__Bacteria|p__Campylobacterota|c__Campylobacteria|o__Campylobacterales|f__Arcobacteraceae	Site B (R)	3.68544	0.0389902
k__Bacteria|p__Campylobacterota|c__Campylobacteria|o__Campylobacterales|f__Arcobacteraceae|g__Pseudarcobacter	Site B (R)	3.68318	0.0273237
k__Bacteria|p__Actinobacteriota|c__Acidimicrobiia|o__Actinomarinales	Site A (R)	3.66374	0.0273237
k__Bacteria|p__Proteobacteria|c__Gammaproteobacteria|o__PLTA13	Site A (R)	3.59743	0.0389902
k__Bacteria|p__Proteobacteria|c__Gammaproteobacteria|o__Pseudomonadales|f__Pseudomonadaceae|g__Pseudomonas	Site C (R)	3.51354	0.0379415
k__Bacteria|p__Sva0485	Site A (R)	3.47756	0.0273237
k__Bacteria|p__Proteobacteria|c__Gammaproteobacteria|o__Enterobacterales|f__Vibrionaceae	Site C (R)	3.4276	0.0389902
k__Bacteria|p__Gemmatimonadota|c__PAUC43f_marine_benthic_group	Site A (R)	3.33074	0.0273237
k__Bacteria|p__Firmicutes|c__Clostridia|o__Peptostreptococcales_Tissierellales|f__Peptostreptococcaceae	Site C (R)	3.29143	0.0389902
k__Bacteria|p__Desulfobacterota|c__Desulfobacteria|o__Desulfobacterales|f__Desulfosarcinaceae|g__SEEP_SRB1	Site A (R)	3.26909	0.0273237
k__Bacteria|p__Proteobacteria|c__Alphaproteobacteria|o__Rhizobiales|f__Hyphomicrobiaceae|g__Filomicrobium	Site A (R)	3.21527	0.0496478
k__Bacteria|p__Modulibacteria	Site B (R)	3.10751	0.0389902
k__Bacteria|p__Modulibacteria|c__Moduliflexia	Site B (R)	3.10751	0.0389902
k__Bacteria|p__Modulibacteria|c__Moduliflexia|o__Moduliflexales	Site B (R)	3.10751	0.0389902
k__Bacteria|p__Modulibacteria|c__Moduliflexia|o__Moduliflexales|f__Moduliflexaceae	Site B (R)	3.10751	0.0389902
k__Bacteria|p__Myxococcota|c__Myxococcia	Site C (R)	3.02892	0.0273237
k__Bacteria|p__Myxococcota|c__Myxococcia|o__Myxococcales	Site C (R)	3.02892	0.0273237
k__Bacteria|p__Chloroflexi|c__Dehalococcoidia|o__FW22	Site B (R)	2.996	0.0496478
k__Bacteria|p__Bacteroidota|c__Bacteroidia|o__Flavobacteriales|f__Flavobacteriaceae|g__Flavobacterium	Site B (R)	2.96951	0.0459381
k__Bacteria|p__Bacteroidota|c__Ignavibacteria|o__Ignavibacteriales|f__PHOS_HE36	Site B (R)	2.96721	0.0389902
k__Bacteria|p__Chloroflexi|c__Dehalococcoidia|o__MSBL5	Site A (R)	2.96387	0.0379415
k__Bacteria|p__Proteobacteria|c__Gammaproteobacteria|o__Burkholderiales|f__Burkholderiaceae	Site A (R)	2.95345	0.0265095
k__Bacteria|p__Proteobacteria|c__Gammaproteobacteria|o__Burkholderiales|f__Burkholderiaceae|g__Lautropia	Site A (R)	2.95345	0.0265095
k__Bacteria|p__Proteobacteria|c__Alphaproteobacteria|o__Rhizobiales|f__Beijerinckiaceae	Site C (R)	2.9491	0.0273237
k__Bacteria|p__Proteobacteria|c__Gammaproteobacteria|o__Chromatiales|f__Chromatiaceae|g__Candidatus_Thiobios	Site A (R)	2.82426	0.0311505
Fungal biomarkers in bulk soil detected in January (Senescent period)
Taxa	Group	LDA	P
k__Fungi|p__Ascomycota|c__Sordariomycetes|o__Hypocreales	Site A (B)	4.45935	0.0389902
k__Fungi|p__Ascomycota|c__Dothideomycetes|o__Pleosporales|f__Phaeosphaeriaceae	Site A (B)	4.13015	0.0389902
k__Fungi|p__Ascomycota|c__Dothideomycetes|o__Pleosporales|f__Phaeosphaeriaceae|g__Phaeosphaeria	Site A (B)	4.13015	0.0389902
k__Fungi|p__Ascomycota|c__Dothideomycetes|o__Pleosporales|f__Roussoellaceae|g__Neoroussoella	Site A (B)	3.94424	0.0496478
k__Fungi|p__Ascomycota|c__Sordariomycetes|o__Microascales|f__Halosphaeriaceae|g__Cucurbitinus	Site C (B)	3.70703	0.0347353
Fungal biomarkers in rhizosphere soil detected in January (Senescent period)
Taxa	Group	LDA	P
k__Fungi|p__Ascomycota|c__Sordariomycetes|o__Xylariales|f__Diatrypaceae	Site A (R)	3.38251	0.0273237
k__Fungi|p__Basidiomycota|c__Tremellomycetes|o__Cystofilobasidiales	Site C (R)	3.31047	0.0221091
k__Fungi|p__Basidiomycota|c__Tremellomycetes|o__Cystofilobasidiales|f__Cystofilobasidiaceae	Site C (R)	3.31047	0.0221091
k__Fungi|p__Basidiomycota|c__Tremellomycetes|o__Cystofilobasidiales|f__Cystofilobasidiaceae|g__Cystofilobasidium	Site C (R)	3.31047	0.0221091
k__Fungi|p__Ascomycota|c__Dothideomycetes|o__Pleosporales|f__Roussoellaceae|g__Xenoroussoella	Site C (R)	3.27061	0.0496478
k__Fungi|p__Ascomycota|c__Sordariomycetes|o__Chaetosphaeriales	Site A (R)	2.83918	0.0347353
k__Fungi|p__Ascomycota|c__Sordariomycetes|o__Chaetosphaeriales|f__Chaetosphaeriaceae	Site A (R)	2.83918	0.0347353
k__Fungi|p__Ascomycota|c__Sordariomycetes|o__Chaetosphaeriales|f__Chaetosphaeriaceae|g__Chloridium	Site A (R)	2.61714	0.0221091
k__Fungi|p__Basidiomycota|c__Agaricomycetes|o__Geastrales|f__Geastraceae	Site A (R)	2.3107	0.0221091
k__Fungi|p__Basidiomycota|c__Agaricomycetes|o__Geastrales	Site A (R)	2.3107	0.0221091
Fungal biomarkers in bulk soil detected in July (Growth period)
Taxa	Group	LDA	P
k__Fungi|p__Ascomycota|c__Sordariomycetes|o__Hypocreales|f__Hypocreales_fam_Incertae_sedis|g__Emericellopsis	Site C (B)	3.3283	0.0379415
k__Fungi|p__Ascomycota|c__Sordariomycetes|o__Hypocreales|f__Stachybotryaceae|g__Stachybotrys	Site A (B)	2.968	0.0459381
k__Fungi|p__Ascomycota|c__Sordariomycetes|o__Hypocreales|f__Clavicipitaceae|g__Marquandomyces	Site A (B)	2.60297	0.0221091
k__Fungi|p__Basidiomycota|c__Agaricomycetes|o__Polyporales|f__Meruliaceae	Site A (B)	2.55782	0.0221091
k__Fungi|p__Ascomycota|c__Dothideomycetes|o__Mycosphaerellales|f__Teratosphaeriaceae|g__Hortaea	Site A (B)	2.49088	0.0221091
Fungal biomarkers in rhizosphere soil detected in July (Growth period)
Taxa	Group	LDA	P
k__Fungi|p__Basidiomycota|c__Tremellomycetes|o__Tremellales	Site A (R)	4.72201	0.0389902
k__Fungi|p__Basidiomycota|c__Tremellomycetes|o__Tremellales|f__Rhynchogastremataceae|g__Papiliotrema	Site A (R)	4.68087	0.0273237
k__Fungi|p__Basidiomycota|c__Tremellomycetes|o__Tremellales|f__Rhynchogastremataceae	Site A (R)	4.68072	0.0273237
k__Fungi|p__Ascomycota|c__Dothideomycetes|o__Pleosporales|f__Nigrogranaceae	Site B (R)	3.97871	0.0389902
k__Fungi|p__Ascomycota|c__Dothideomycetes|o__Pleosporales|f__Nigrogranaceae|g__Nigrograna	Site B (R)	3.97871	0.0389902
k__Fungi|p__Ascomycota|c__Sordariomycetes|o__Glomerellales|f__Plectosphaerellaceae	Site C (R)	3.85081	0.0389902
k__Fungi|p__Ascomycota|c__Sordariomycetes|o__Glomerellales	Site C (R)	3.84734	0.0389902
k__Fungi|p__Ascomycota|c__Sordariomycetes|o__Lulworthiales	Site C (R)	3.64363	0.0241339
k__Fungi|p__Ascomycota|c__Sordariomycetes|o__Lulworthiales|f__Lulworthiaceae	Site C (R)	3.64363	0.0241339
k__Fungi|p__Ascomycota|c__Sordariomycetes|o__Lulworthiales|f__Lulworthiaceae|g__Lulworthia	Site C (R)	3.64363	0.0241339
k__Fungi|p__Chytridiomycota|c__Rhizophydiomycetes	Site B (R)	3.23888	0.0496478
k__Fungi|p__Ascomycota|c__Dothideomycetes|o__Venturiales|f__Sympoventuriaceae|g__Ochroconis	Site C (R)	3.23205	0.0459381
k__Fungi|p__Ascomycota|c__Dothideomycetes|o__Venturiales|f__Sympoventuriaceae	Site C (R)	3.22336	0.0496478
k__Fungi|p__Ascomycota|c__Dothideomycetes|o__Pleosporales|f__Bambusicolaceae	Site A (R)	2.79419	0.0320719
k__Fungi|p__Ascomycota|c__Dothideomycetes|o__Pleosporales|f__Parapyrenochaetaceae	Site A (R)	2.60583	0.0459381
k__Fungi|p__Ascomycota|c__Dothideomycetes|o__Pleosporales|f__Parapyrenochaetaceae|g__Quixadomyces	Site A (R)	2.60583	0.0459381
k__Fungi|p__Basidiomycota|c__Agaricomycetes|o__Agaricales|f__Agaricaceae|g__Agaricus	Site C (R)	2.43274	0.0420795
k__Fungi|p__Ascomycota|c__Dothideomycetes|o__Pleosporales|f__Pleosporaceae|g__Hendersonia	Site A (R)	2.38902	0.0347353
k__Fungi|p__Chytridiomycota|c__Rhizophydiomycetes|o__Rhizophydiales|f__Aquamycetaceae	Site A (R)	2.24302	0.0221091
k__Fungi|p__Chytridiomycota|c__Rhizophydiomycetes|o__Rhizophydiales|f__Aquamycetaceae|g__Aquamyces	Site A (R)	2.24302	0.0221091
k__Fungi|p__Ascomycota|c__Dothideomycetes|o__Pleosporales|f__Pleosporales_fam_Incertae_sedis|g__Trichobotrys	Site A (R)	2.15642	0.0459381

## Sheet: Table S4
Table S4. Key characteristics of microbial interkingdom co-occurrence networks of different groups. Site A: marsh center of S. alterniflora; Site B: marsh border of S. alterniflora neighboring K. obovata; Site C: marsh border of S. alterniflora neighboring A. corniculatum.
	Site A	Site B	Site C
Number of Nodes	586	627	661
Bacterial Nodes	474(80.89%)	493(78.63%)	516(78.06%)
Fungal Nodes	112(19.11%)	134(21.37%)	145(21.94%)
Number of Edges	1691	1652	1432
Positive Edges	1549(91.60%)	1610(97.46%)	1393(97.28%)
Negative Edges	142(8.40%)	42(2.54%)	39(2.72%)
Edges between Bacteria	1403(82.97%)	1168(70.70%)	901(62.92%)
Edges between Fungi	93(5.50%)	104(6.30%)	223(15.57%)
Interkingdom Edges	195(11.53%)	380(23%)	308(21.51%)
Average Degree	5.77133	5.26954	4.33283
Average Clustering Coefficient	0.461718	0.856939	0.55271
Modularity	0.693407	0.906223	0.812939
Graph Diameter	10.3422	15.0052	19.7312
Betweenness Centralization	0.0143402	0.0246944	0.0133485
Average Shortest Path Length	3.54438	5.56454	4.80232
Keystone species of the Site A co-occurrence network
	Kingdom	Phylum	Class	Order	Family	Genus	Species	Roles
ProASV1105	Bacteria	Chloroflexi	Anaerolineae	Others	Others	Others	Others	connectors
ProASV69	Bacteria	Chloroflexi	Anaerolineae	Others	Others	Others	Others	module hubs
ProASV1024	Bacteria	Chloroflexi	Anaerolineae	Others	Others	Others	Others	connectors
ProASV611	Bacteria	Chloroflexi	Anaerolineae	1_20	Others	Others	Others	connectors
ProASV187	Bacteria	Chloroflexi	KD4_96	Others	Others	Others	Others	connectors
ProASV49	Bacteria	Desulfobacterota	Desulfobaccia	Desulfobaccales	Desulfobaccaceae	Desulfobacca	Others	module hubs
ProASV228	Bacteria	Desulfobacterota	Desulfobaccia	Desulfobaccales	Desulfobaccaceae	Desulfobacca	bacterium_enrichment_culture_clone_E12	module hubs
ProASV2491	Bacteria	Firmicutes	Clostridia	Clostridiales	Clostridiaceae	Clostridium_sensu_stricto_1	Others	connectors
ProASV899	Bacteria	Modulibacteria	Moduliflexia	Moduliflexales	Moduliflexaceae	Others	Others	connectors
ProASV190	Bacteria	Proteobacteria	Gammaproteobacteria	Others	Others	Others	Others	connectors
ProASV18	Bacteria	Proteobacteria	Gammaproteobacteria	Enterobacterales	Vibrionaceae	Vibrio	Others	connectors
ProASV73	Bacteria	Proteobacteria	Gammaproteobacteria	Steroidobacterales	Woeseiaceae	Woeseia	Others	module hubs
FunASV85	Fungi	Ascomycota	Sordariomycetes	Hypocreales	Hypocreaceae	Trichoderma	Others	connectors
FunASV190	Fungi	Ascomycota	Sordariomycetes	Hypocreales	Stachybotryaceae	Others	Others	connectors
FunASV582	Fungi	Ascomycota	Eurotiomycetes	Eurotiales	Aspergillaceae	Penicillium	Others	connectors
Keystone species of the Site B co-occurrence network
	Kingdom	Phylum	Class	Order	Family	Genus	Species	Roles
ProASV127	Bacteria	Campylobacterota	Campylobacteria	Campylobacterales	Arcobacteraceae	Pseudarcobacter	Others	module hubs
ProASV1435	Bacteria	Chloroflexi	Anaerolineae	Others	Others	Others	Others	connectors
ProASV570	Bacteria	Chloroflexi	Anaerolineae	1_20	Others	Others	Others	connectors
ProASV45	Bacteria	Firmicutes	Clostridia	Clostridiales	Clostridiaceae	Clostridium_sensu_stricto_5	Others	module hubs
FunASV44	Fungi	Others	Others	Others	Others	Others	Others	module hubs
Keystone species of the Site C co-occurrence network
	Kingdom	Phylum	Class	Order	Family	Genus	Species	Roles
ProASV2601	Bacteria	Firmicutes	Clostridia	Lachnospirales	Lachnospiraceae	Anaerocolumna	Others	connectors
ProASV1560	Bacteria	Proteobacteria	Gammaproteobacteria	Pseudomonadales	Pseudomonadaceae	Pseudomonas	Others	connectors
FunASV59	Fungi	Ascomycota	Dothideomycetes	Pleosporales	Pleosporaceae	Exserohilum	Others	module hubs
FunASV254	Fungi	Ascomycota	Sordariomycetes	Hypocreales	Bionectriaceae	Clonostachys	Clonostachys_rosea	module hubs

## Sheet: Table S5
Table S5. Significantly changed functional genes related to C, N, P and S metabolisms identified by systems theoretic accident model and process (STAMP). Site A: marsh center of S. alterniflora; Site B: marsh border of S. alterniflora neighboring K. obovata; Site C: marsh border of S. alterniflora neighboring A. corniculatum.
The differential genes (P < 0.05) involved in C metabolism of Site B when comparing with Site A.
Genes (KEGG Orthologues)	Symbol	Variation (compared with Site A.SA)	Mean standardized absolute abundance in Site B.SA	Mean standardized absolute abundance in Site A.SA	P Value (corrected)	Module or pathway
K01007	pps, ppsA	Enriched	19101.7	13980.9	0.00879741	Carbon fixation
K14127	mvhD, vhuD, vhcD	Enriched	15154.6	12148.3	0.0272686	Methanogenesis
K00925	ackA	Enriched	4368.97	3422.43	0.00962968	Methanogenesis
K01846	glmS, mutS, mamA	Enriched	146.264	60.3407	0.0453703	Methylaspartate cycle
K00033	PGD, gnd, gntZ	Enriched	6717.74	5181.94	0.00140621	Pentose phosphate pathway
K01752	E4.3.1.17, sdaA, sdaB, tdcG	Depleted	1794.66	2721.68	0.0283461	Betaine degradation
K01754	E4.3.1.19, ilvA, tdcB	Depleted	6402.55	8939.84	0.00861233	Betaine degradation
K01738	cysK	Depleted	10220.3	12618.4	0.00787968	Cysteine biosynthesis
K00174	korA, oorA, oforA	Depleted	20133.8	22542.5	0.0134035	Krebs cycle
K00283	gcvPB	Depleted	6275.59	6867.26	0.0419331	Glycine cleavage system
K01638	aceB, glcB	Depleted	2320.31	3652.32	0.0394566	Glyoxylate cycle
K01086	fbp-SEBP	Depleted	165.702	390.16	0.0175002	Gluconeogenesis
K01455	E3.5.1.49	Depleted	627.609	996.697	0.00296514	Others
K00121	frmA, ADH5, adhC	Depleted	1539.22	2492.59	0.0359416	Others
K01070	frmB, ESD, fghA	Depleted	326.093	881.577	0.00726504	Others
K08318	yihU	Depleted	26.9055	89.819	0.0438805	Others
The differential genes (P < 0.05) involved in C metabolism of Site C when comparing with Site A.
Genes (KEGG Orthologues)	Symbol	Variation (compared with Site A.SA)	Mean standardized absolute abundance in Site C.SA	Mean standardized absolute abundance in Site A.SA	P Value (corrected)	Module or pathway
K00036	G6PD, zwf	Enriched	7633.85	5491.88	0.00491335	Pentose phosphate pathway
K00033	PGD, gnd, gntZ	Enriched	6358.26	5181.94	0.0014413	Pentose phosphate pathway
K16370	pfkB	Enriched	538.673	328.355	0.043215	Pentose phosphate pathway
K01616	kgd	Enriched	1011.22	558.611	0.000247028	Krebs cycle
K00161	PDHA, pdhA	Enriched	3440.86	2845.65	0.020035	Krebs cycle
K00162	PDHB, pdhB	Enriched	3954.39	3196.68	0.021652	Krebs cycle
K25995	frdB, fdrB	Depleted	771.677	1140.3	0.0259014	Krebs cycle
K00174	korA, oorA, oforA	Depleted	19811.3	22542.5	0.0041119	Krebs cycle
K01738	cysK	Depleted	10655.1	12618.4	0.0167363	Cysteine biosynthesis
K00626	ACAT, atoB	Depleted	25986.6	28849.7	0.0330755	Ketone body biosynthesis
K01752	E4.3.1.17, sdaA, sdaB, tdcG	Depleted	1840.14	2721.68	0.00388326	Betaine degradation
K01455	E3.5.1.49	Depleted	675.296	996.697	0.0266186	Others
The differential genes (P < 0.05) involved in N metabolism of Site B when comparing with Site A.
Genes (KEGG Orthologues)	Symbol	Variation (compared with Site A.SA)	Mean standardized absolute abundance in Site B.SA	Mean standardized absolute abundance in Site A.SA	P Value (corrected)	Module or pathway
K02588	nifH	Enriched	1121.43	470.668	0.00419401	Nitrogen fixation
K02591	nifK	Enriched	1187.75	357.938	0.000948168	Nitrogen fixation
K02586	nifD	Enriched	1385.89	409.72	0.0112192	Nitrogen fixation
K01455	E3.5.1.49	Depleted	627.609	996.697	0.000587345	Cyanoamino acid metabolism
K01501	E3.5.5.1	Depleted	2727.89	3317.94	0.0403712	Cyanoamino acid metabolism
K00376	nosZ	Depleted	1259.44	1818.85	0.0161575	Denitrification
K02568	napB	Depleted	526.698	670.263	0.00902237	Dissimilatory nitrate reduction
K03385	nrfA	Depleted	656.512	1248.42	0.0351325	Dissimilatory nitrate reduction
K02567	napA	Depleted	2169.24	3284.75	0.0293813	Dissimilatory nitrate reduction
K15371	GDH2	Depleted	2226.86	4335.07	0.0292587	Glutamate metabolism
K00261	GLUD1_2, gdhA	Depleted	6669.96	7388.66	0.0216053	Glutamate metabolism
The differential genes (P < 0.05) involved in N metabolism of Site C when comparing with Site A.
Genes (KEGG Orthologues)	Symbol	Variation (compared with Site A.SA)	Mean standardized absolute abundance in Site C.SA	Mean standardized absolute abundance in Site A.SA	P Value (corrected)	Module or pathway
K26139	nasD, nasB	Enriched	774.837	435.435	0.0449316	Assimilatory nitrate reduction
K00362	nirB	Enriched	105.205	19.32	0.000986233	Dissimilatory nitrate reduction
K02305	norC	Enriched	533.596	270.861	0.00976274	Denitrification
K04561	norB	Enriched	1947.29	1221.94	0.0350107	Denitrification
K00260	gudB, rocG	Enriched	1304.55	977.835	0.00404327	Glutamate metabolism
K15576	nrtA, nasF, cynA	Enriched	605.38	329.227	0.000901348	Nitrate/nitrite transporter
K15578	nrtC, nasD	Enriched	435.769	283.003	0.0209534	Nitrate/nitrite transporter
K01725	cynS	Enriched	292.679	146.06	0.00139267	Others
K01455	E3.5.1.49	Depleted	675.296	996.697	0.00515471	Cyanoamino acid metabolism
The differential genes (P < 0.05) involved in P metabolism of Site B when comparing with Site A.
Genes (KEGG Orthologues)	Symbol	Variation (compared with Site A.SA)	Mean standardized absolute abundance in Site B.SA	Mean standardized absolute abundance in Site A.SA	P Value (corrected)	Module or pathway
K02040	pstS	Enriched	8829.1	7555.19	0.0195445	Phosphate transporter
K07657	phoB	Depleted	2380.18	2955.04	0.00480806	Phosphate starvation response
K02041	phnC	Depleted	1412.03	1674.84	0.0284999	Phosphonate transporter
K09459	E4.1.1.82	Depleted	74.8272	169.912	0.00270905	Fosfomycin biosynthesis
K03430	phnW	Depleted	362.681	672.932	0.00469916	Others
K00206	phnY	Depleted	108.658	239.099	0.0124681	Others
K19670	phnA	Depleted	246	363.435	0.0429883	Others
The differential genes (P < 0.05) involved in P metabolism of Site C when comparing with Site A.
Genes (KEGG Orthologues)	Symbol	Variation (compared with Site A.SA)	Mean standardized absolute abundance in Site C.SA	Mean standardized absolute abundance in Site A.SA	P Value (corrected)	Module or pathway
K02038	pstA	Enriched	7518.78	6648.28	0.00393269	Phosphate transporter
K02036	pstB	Enriched	8724.3	7818.32	0.000194499	Phosphate transporter
K02037	pstC	Enriched	7348.84	6416.18	4.58e-05	Phosphate transporter
K02040	pstS	Enriched	8792.61	7555.19	0.000884996	Phosphate transporter
The differential genes (P < 0.05) involved in S metabolism of Site B when comparing with Site A.
Genes (KEGG Orthologues)	Symbol	Variation (compared with Site A.SA)	Mean standardized absolute abundance in Site B.SA	Mean standardized absolute abundance in Site A.SA	P Value (corrected)	Module or pathway
K07307	dmsB	Enriched	769.898	559.588	0.0193573	Anaerobic dimethyl sulfoxide reduction
K08357	ttrA	Enriched	63.8357	25.7338	0.0190608	Tetrathionate reduction
K08352	phsA, psrA	Enriched	3795	2894.16	0.000858244	Thiosulfate reduction
K01738	cysK	Depleted	10220.3	12618.4	0.00231607	Cysteine biosynthesis
K01739	metB	Depleted	3197.54	4412.99	0.000318142	Methionine biosynthesis
K17230	fccA	Depleted	367.822	941.362	0.00127863	Sulfide oxidation
K17229	fccB	Depleted	429.962	1042.64	0.00884995	Sulfide oxidation
K21307	soeA	Depleted	1164.41	1796.66	0.0381569	Sulfite oxidation
K21309	soeC	Depleted	366.978	665.84	0.00175817	Sulfite oxidation
K17225	soxC	Depleted	162.23	441.364	0.000331942	Thiosulfate oxidation by SOX complex
K01082	cysQ, MET22, BPNT1	Depleted	2071.39	2631.61	0.00627944	Others
K17993	hydA	Depleted	115.485	229.386	0.00403231	Others
K04091	ssuD, msuD	Depleted	24.5066	106.091	0.00117755	Others
The differential genes (P < 0.05) involved in S metabolism of Site C when comparing with Site A.
Genes (KEGG Orthologues)	Symbol	Variation (compared with Site A.SA)	Mean standardized absolute abundance in Site C.SA	Mean standardized absolute abundance in Site A.SA	P Value (corrected)	Module or pathway
K02046	cysU	Enriched	161.273	80.6345	0.00172775	Sulfate/thiosulfate transporter
K02047	cysW	Enriched	207.276	93.3094	0.000238352	Sulfate/thiosulfate transporter
K17230	fccA	Depleted	572.376	941.362	0.0381364	Sulfide oxidation
K17229	fccB	Depleted	670.995	1042.64	0.00381938	Sulfide oxidation
K17993	hydA	Depleted	132.868	229.386	0.0133893	Others
K01082	cysQ, MET22, BPNT1	Depleted	2233.11	2631.61	0.0159397	Others
K01738	cysK	Depleted	10655.1	12618.4	0.00483494	Cysteine biosynthesis
